# Supplementary material for: 1,2,4-Trioxolane and 1,2,4,5-Tetraoxane Endoperoxides against Old-World Leishmania Parasites: In Vitro Activity and Mode of Action
Source: Pharmaceuticals (Basel). 2022 Apr 3;15(4):446. doi: 10.3390/ph15040446 (PMC9024893; doi:10.3390/ph15040446)
Supplement: Supplementary file 1 [file pharmaceuticals-15-00446-s001.zip]

Archive with 1 entries (1 files):
- pharmaceuticals-1668157-supplementary.pdf
